# Supplementary material for: EasyGrid: a versatile platform for automated cryo-EM sample preparation and quality control
Source: Nat Methods. 2026 Jun 23;23(7):1359–67. doi: 10.1038/s41592-026-03127-5 (PMC13345917; doi:10.1038/s41592-026-03127-5)
Supplement: Supplementary file 5 — Original images of the figure in high resolution. [file 41592_2026_3127_MOESM5_ESM.zip]

Archive with 9 entries (8 files):
- Figure2/
- Figure2/Fig2_EGC_aquilosGrid.ai
- Figure2/Fig2_EGC_EGCatlasSPA.ai
- Figure2/Fig2_EGC_aquilosGrid.jpg
- Figure2/Fig2_EGC_cyoEMatlas.jpg
- Figure2/Fig2_EGC_EGCatlasCells.jpg
- Figure2/Fig2_EGC_EGCatlasCells.ai
- Figure2/Fig2_EGC_cyoEMatlas.ai
- Figure2/Fig2_EGC_EGCatlasSPA.jpg
