# Supplementary material for: EasyGrid: a versatile platform for automated cryo-EM sample preparation and quality control
Source: Nat Methods. 2026 Jun 23;23(7):1359–67. doi: 10.1038/s41592-026-03127-5 (PMC13345917; doi:10.1038/s41592-026-03127-5)
Supplement: Supplementary file 7 — Original images of the figure in high resolution. [file 41592_2026_3127_MOESM7_ESM.zip]

Archive with 6 entries (5 files):
- Figure4/
- Figure4/Fig4_CellsAdh_lamella2.png
- Figure4/Fig4_CellsAdh_micropraph.png
- Figure4/Fig4_CellsAdh_lamella1.png
- Figure4/Fig4_CellsAdh_cryoETgrid.png
- Figure4/Fig4_CellsAdh_cellOnGrid.png
