# Supplementary material for: EasyGrid: a versatile platform for automated cryo-EM sample preparation and quality control
Source: Nat Methods. 2026 Jun 23;23(7):1359–67. doi: 10.1038/s41592-026-03127-5 (PMC13345917; doi:10.1038/s41592-026-03127-5)
Supplement: Supplementary file 8 — Original images of the figure in high resolution. [file 41592_2026_3127_MOESM8_ESM.zip]

Archive with 8 entries (7 files):
- Figure5/
- Figure5/Fig5_iceQ_lamellaEG2.png
- Figure5/Fig5_iceQ_lamellaEG2acquisition.png
- Figure5/Fig5_iceQ_micropragh1.png
- Figure5/Fig5_iceQ_lamellaGP2.png
- Figure5/Fig5_iceQ_lamellaGP2acquisition.png
- Figure5/Fig5_iceQ_micrograph2.png
- Figure5/Fig5_iceQ_micrograph3.png
