# Supplementary material for: EasyGrid: a versatile platform for automated cryo-EM sample preparation and quality control
Source: Nat Methods. 2026 Jun 23;23(7):1359–67. doi: 10.1038/s41592-026-03127-5 (PMC13345917; doi:10.1038/s41592-026-03127-5)
Supplement: Supplementary file 10 — Original images of the figure in high resolution. [file 41592_2026_3127_MOESM10_ESM.zip]

Archive with 7 entries (6 files):
- ExtendedFigure8/
- ExtendedFigure8/SupFig8-ABsum159_GP2lamella2.png
- ExtendedFigure8/SupFig8-ABsum159_GP2lamella3.png
- ExtendedFigure8/SupFig8-ABsum159_GP2lamella1.png
- ExtendedFigure8/SupFig8-ABsum159_EG2lamella1.png
- ExtendedFigure8/SupFig8-ABsum159_EG2lamella2.png
- ExtendedFigure8/SupFig8-ABsum159_EG2lamella3.png
