# Supplementary material for: EasyGrid: a versatile platform for automated cryo-EM sample preparation and quality control
Source: Nat Methods. 2026 Jun 23;23(7):1359–67. doi: 10.1038/s41592-026-03127-5 (PMC13345917; doi:10.1038/s41592-026-03127-5)
Supplement: Supplementary file 11 — Original images of the figure in high resolution. [file 41592_2026_3127_MOESM11_ESM.zip]

Archive with 13 entries (12 files):
- ExtendedFigure10/
- ExtendedFigure10/SupFig10-EG2cellsVSleicaCells_GP2cell1.png
- ExtendedFigure10/SupFig10-EG2cellsVSleicaCells_GP2cell3.png
- ExtendedFigure10/SupFig10-EG2cellsVSleicaCells_GP2cell2.png
- ExtendedFigure10/SupFig10-EG2cellsVSleicaCells_GP2cell5.png
- ExtendedFigure10/SupFig10-EG2cellsVSleicaCells_GP2cell4.png
- ExtendedFigure10/SupFig10-EG2cellsVSleicaCells_EG2atlas.png
- ExtendedFigure10/SupFig10-EG2cellsVSleicaCells_GP2atlas.png
- ExtendedFigure10/SupFig10-EG2cellsVSleicaCells_EG2cell1.png
- ExtendedFigure10/SupFig10-EG2cellsVSleicaCells_EG2cell2.png
- ExtendedFigure10/SupFig10-EG2cellsVSleicaCells_EG2cell3.png
- ExtendedFigure10/SupFig10-EG2cellsVSleicaCells_EG2cell4.png
- ExtendedFigure10/SupFig10-EG2cellsVSleicaCells_EG2cell5.png
